# Supplementary material for: Novel Genetic Dysregulations and Oxidative Damage in Fusarium graminearum Induced by Plant Defense Eliciting Psychrophilic Bacillus atrophaeus TS1
Source: Int J Mol Sci. 2021 Nov 9;22(22):12094. doi: 10.3390/ijms222212094 (PMC8622878; doi:10.3390/ijms222212094)
Supplement: Supplementary file 1 [file ijms-22-12094-s001.zip]

Archive with 1 entries (1 files):
- ijms-1413044-supplementary.pdf
